# Supplementary material for: Eating disorder symptomatology among transgender individuals: a systematic review and meta-analysis
Source: J Eat Disord. 2023 May 26;11:84. doi: 10.1186/s40337-023-00806-y (PMC10214585; doi:10.1186/s40337-023-00806-y)
Supplement: Supplementary file 3 — Additional file 3. Title: Data used for meta-analyses of mean differences. Description: Data used for meta-analyses of mean differences. [file 40337_2023_806_MOESM3_ESM.xlsx]

## Sheet: Sheet1
Article ID	Author (year)	Instrument	Subscales/global score reported	Analysis group	Number of transgenders	Mean score for transgenders	Lower bound on SD for transgenders	Upper bound on SD for transgenders	Number of cisgenders	Mean score for cisgenders	Lower bound on SD for cisgenders	Upper bound on SD for cisgenders	Note
1	Arikawa et al. (2021)	EDE-Q	Global score	Transgender men vs. cisgender men	59	2.2	1.5	1.5	29	1.8	1	1
				Transgender men vs. cisgender women	59	2.2	1.5	1.5	93	2.3	1.3	1.3
2	Khoosal et al. (2009)	EDI	Subscales	Transgender women vs. cisgender men	40	1.48333	1.46085	2.89621	166	2.16667	1.01124	2.16226	Possible outlier in first meta-analysis
				Transgender women vs. cisgender women	40	1.48333	1.46085	2.89621	577	5.73333	0.869521	1.91766	Possible outlier in first meta-analysis
3	Nagata et al. (2020)	EDE-Q	Global score	Transgender men vs. cisgender men	143	1.76	1.36	1.36	404	1.09	1	1
				Transgender men vs. cisgender women	143	1.76	1.36	1.36	5231	1.09	1	1	Possible outlier in first and second meta-analysis
				Transgender women vs. cisgender men	109	1.83	1.28	1.28	404	1.09	1	1
				Transgender women vs. cisgender women	109	1.83	1.28	1.28	5231	1.09	1	1
4	Peterson et al. (2020)	EDE-Q	Global score	Transgender men vs. cisgender men	180	1.61	1.33	1.33	235	0.93	0.86	0.86	Pooled group of cisgenders
				Transgender men vs. cisgender women	180	1.61	1.33	1.33	723	1.74	1.3	1.3
				Transgender women vs. cisgender men	69	1.63	1.4	1.4	235	0.93	0.86	0.86	Pooled group of cisgenders
				Transgender women vs. cisgender women	69	1.63	1.4	1.4	723	1.74	1.3	1.3
5	Rabito-Alcón and Rodríguez-Molina (2016)	EAT-26	Global score	Transgender men vs. cisgender men	30	6.76	7.22	7.22	40	4.3	7	7	Pooled group of cisgenders
				Transgender women vs. cisgender men	31	9.6	7.98	7.98	40	4.3	7	7	Pooled group of cisgenders
6	Roberts et al. (2021)	EPSI	Subscales	Transgender men vs. cisgender men	635	6.83167	2.17812	14.0158	231	5.69333	1.94639	12.1511
				Transgender men vs. cisgender women	635	6.83167	2.17812	14.0158	688	6.485	2.10986	13.374
				Transgender women vs. cisgender men	64	5.72	2.111	12.7071	231	5.69333	1.94639	12.1511
				Transgender women vs. cisgender women	64	5.72	2.111	12.7071	688	6.485	2.10986	13.374
7	Turan et al. (2018)	EAT-40	Global score	Transgender women vs. cisgender women	37	17.59	10.57	10.57	40	19.2	15.14	15.14
8	Vocks et al. (2009)	EDE-Q	Subscales	Transgender men vs. cisgender men	43	1.625	0.690521	2.4485	56	0.7975	0.415474	1.35586
				Transgender men vs. cisgender women	43	1.625	0.690521	2.4485	107	1.2325	0.62489	2.2091
				Transgender women vs. cisgender men	88	1.83	0.715284	2.52771	56	0.7975	0.415474	1.35586
				Transgender women vs. cisgender women	88	1.83	0.715284	2.52771	107	1.2325	0.62489	2.2091
9	Witcomb et al. (2015)	EDI	Subscales	Transgender men vs. cisgender men	75	6.87333	3.46529	7.49822	75	2.02333	1.69683	3.36163
				Transgender men vs. cisgender women	75	6.87333	3.46529	7.49822	125	4.91	3.0775	6.71478
				Transgender women vs. cisgender men	125	5.14	2.86633	6.45866	75	2.02333	1.69683	3.36163
				Transgender women vs. cisgender women	125	5.14	2.86633	6.45866	125	4.91	3.0775	6.71478
10	Ålgars et al. (2010)	EAT-26	Global score	Transgender men vs. cisgender men	349	13.69	5.48	5.48	222	8.54	3.42	3.42	Possible outlier in first meta-analysis
				Transgender men vs. cisgender women	349	13.69	5.48	5.48	349	12.29	5.18	5.18
				Transgender women vs. cisgender men	222	9.02	4.19	4.19	222	8.54	3.42	3.42
				Transgender women vs. cisgender women	222	9.02	4.19	4.19	349	12.29	5.18	5.18
