# Supplementary material for: Eating disorder symptomatology among transgender individuals: a systematic review and meta-analysis
Source: J Eat Disord. 2023 May 26;11:84. doi: 10.1186/s40337-023-00806-y (PMC10214585; doi:10.1186/s40337-023-00806-y)
Supplement: Supplementary file 4 — Additional file 4. Title: Data used for meta-analysis of prevalence. Description: Data used for meta-analysis of prevalence. [file 40337_2023_806_MOESM4_ESM.xlsx]

## Sheet: Sheet1
Article ID	Author (year)	Analysis group	Total number of transgenders	Number of transgenders with ED	Prevalence of ED	Note
11	Arikawa et al. (2020)	Transgender men	41	12	29.3
12	Lipson et al. (2019)	Transgender men	857	134.635	15.71
		Transgender women	380	35.454	9.33
13	Nowaskie et al. (2021)	Transgender men	79	7.979	10.1
		Transgender women	87	12.006	13.8
14	Romano et al. (2021)	Transgender men	679	184	32.57	The reported number with ED does not match the prevalence
		Transgender women	278	76	34.23	The reported number with ED does not match the prevalence
15	Testa et al. (2017)	Transgender men	288	63.36	22
		Transgender women	154	35.42	23
